# Supplementary material for: Robust induction of primordial germ cells of white rhinoceros on the brink of extinction
Source: Sci Adv. 2022 Dec 9;8(49):eabp9683. doi: 10.1126/sciadv.abp9683 (PMC9733929; doi:10.1126/sciadv.abp9683)
Supplement: Supplementary file 2 — Movies S1 and S2 [file sciadv.abp9683_movies_s1_and_s2.zip]

Archive with 2 entries (2 files):
- sciadv.abp9683_movie_s1.avi
- sciadv.abp9683_movie_s2.avi
